# Supplementary material for: Study on the Efficacy and Safety of Tedizolid in Japanese Patients
Source: Antibiotics (Basel). 2024 Dec 23;13(12):1237. doi: 10.3390/antibiotics13121237 (PMC11672433; doi:10.3390/antibiotics13121237)
Supplement: Supplementary file 1 [file antibiotics-13-01237-s001.zip]

Archive with 1 entries (1 files):
- antibiotics-3312785-supplementary.pdf
